# Supplementary material for: Herd management and subsistence practices as inferred from isotopic analysis of animals and plants at Bronze Age Politiko-Troullia, Cyprus
Source: PLoS One. 2022 Oct 26;17(10):e0275757. doi: 10.1371/journal.pone.0275757 (PMC9605021; doi:10.1371/journal.pone.0275757)
Supplement: S1 Table — (XLSX) [file pone.0275757.s001.xlsx]

## Sheet: Supp Data 1 Bone Collagen
Sample ID #	δ13CVPDB	δ15NAIR	C:N	Excav Field	Phase	Area	Locus	Bag	Lab ID Letter	Bone Sample Weight (g)	Side	Specimen	Taxon	Sample Year
PT004	-21	3.515	3.49914	West	W2	O	7	38		2	R	distal humerus	Dama dama	2017
PT005	-19.579	8.929	3.56801	West	W4	R	83	231		2.3	R	distal humerus	Dama dama	2017
PT008	-20.9782	6.439	3.29739	West	W1	O	3	18		2.9	R	distal humerus	Dama dama	2017
PT009	-20.5482	3.203	3.25633	West	W2	S	11	78	B	2.2	R	distal humerus	Dama dama	2017
PT011	-21.2062	4.944	3.25575	West	W1	T	8	47	A	2.4	R	distal humerus	Dama dama	2017
PT013	-21.661	3.177	3.30975	West	W4	T	18	160		2	R	distal humerus	Dama dama	2017
PT014	-20.5872	7.744	3.41578	West	W2	S	11	78	C	2.9	R	distal humerus	Dama dama	2017
PT015	-21.018	4.381	3.30683	West	W1	T	8	47	C	2.3	R	distal humerus	Dama dama	2017
PT016	-20.1272	6.215	3.23968	West	W4	W	63	406		2.4	R	distal humerus	Dama dama	2017
PT018	-20.448	3.498	3.36809	West	W4	T	52	323		2.9	R	distal humerus	Dama dama	2017
PT020	-20.777	4.76	3.24528	West	W4	T	14	128		2.8	R	distal humerus	Dama dama	2017
PT025	-20.698	2.092	3.31231	West	W2	Y	15	114	A	2	R	distal humerus	Dama dama	2017
PT027	-20.8552	5.868	3.22725	West	W2	X	16	104		2.7	R	distal humerus	Dama dama	2017
PT028	-20.8102	4.591	3.37283	West	W2	W	11	109	A	1.5	R	distal humerus	Dama dama	2017
PT029	-21.19	4.671	3.43538	West	W2	U	16	535		1.9	R	distal humerus	Dama dama	2017
PT030	-20.7512	6.705	3.29243	West	W2	W	11	105	A	1.7	R	distal humerus	Dama dama	2017
PT034	-20.692	5.222	2.92027	West	W2	Y	13	98		2.5	R	distal humerus	Dama dama	2017
PT037	-21.3162	3.552	3.27099	West	W1	Y	24	155		2.5	R	distal humerus	Dama dama	2017
PT038	-21.586	3.941	3.25403	West	W1	Y	6	49	A	1.7	R	distal humerus	Dama dama	2017
PT039	-21.163	4.867	3.26064	West	W2	X	11	50	A	2.1	R	distal humerus	Dama dama	2017
PT040	-19.6582	2.791	3.22213	West	W2	W	13	159	B	2.3	R	distal humerus	Dama dama	2017
PT041	-19.469	6.586	3.41667	West	W2	W	13	159	C	1.7	R	distal humerus	Ovis/Capra	2017
PT042	-19.2752	6.709	3.2383	West	W2	X	13	76	C	1.6	R	distal humerus	Capra hircus	2017
PT044	-19.933	7.539	3.25315	West	W2	W	13	159	D	1.9	R	distal humerus	Ovis aries	2017
PT046	-20.467	6.39	3.3917	West	W2	W	13	166	B	1.3	R	distal humerus	Ovis aries	2017
PT047	-21.3012	6.2	3.63207	West	W2	X	13	76	D	2.1	R	distal humerus	Ovis/Capra	2017
PT048	-20.859	6.528	3.48391	West	W2	X	13	76	E	2.1	R	distal humerus	Ovis aries	2017
PT051	-20.563	7.098	3.20045	West	W0	Y	19	128		2.5	R	distal humerus	Ovis/Capra	2017
PT052	-19.5692	5.142	3.26838	West	W2	X	11	43	B	2.1	R	distal humerus	Ovis aries	2017
PT053	-18.623	8.281	3.39254	West	W2	W	11	105	B	2.3	R	distal humerus	Ovis aries	2017
PT054	-20.3752	6.057	3.25192	West	W2	X	13	76	F	3.4	R	distal humerus	Ovis aries	2017
PT055	-21.349	3.528	3.05251	West	W2	W	11	105	C	4.3	R	distal humerus	Ovis aries	2017
PT056	-18.1072	8.392	3.31751	West	W2	X	10	10	A	4.2	R	distal humerus	Ovis/Capra	2017
PT057	-19.8022	6.763	3.30186	West	W1	W	3	93	B	2.4	R	distal humerus	Ovis/Capra	2017
PT058	-19.9362	7.594	3.22913	West	W2	X	13	76	H	2	R	distal humerus	Ovis aries	2017
PT059	-20.0292	4.963	3.27819	West	W2	X	11	50	B	2.9	R	distal humerus	Ovis aries	2017
PT060	-18.4012	7.269	3.25873	West	W2	X	13	76	G	3.6	R	distal humerus	Ovis aries	2017
PT061	-21.3442	6.218	3.44228	West	W1	X	8	2	A	2.4	R	distal humerus	Ovis/Capra	2017
PT063	-20.2212	4.977	3.46228	West	W1	T	7	87		2	R	distal humerus	Ovis/Capra	2017
PT065	-20.721	4.842	3.30537	West	W1	T	6	35	B	2.9	R	distal humerus	Ovis aries	2017
PT066	-20.0352	5.323	3.23509	West	W2	V	10	54	A	2.7	R	distal humerus	Ovis aries	2017
PT067	-19.2832	6.396	3.25067	West	W2	S	11	78		1.9	R	distal humerus	Capra hircus	2017
PT068	-20.085	6.992	3.35664	West	W1	W	6	64	A	2.4	R	distal humerus	Ovis aries	2017
PT070	-19.8672	4.888	3.29075	West	W2	V	10	54	B	2.6	L	distal humerus	Sus scrofa	2017
PT071	-19.6482	6.41	3.36185	West	W1	W	4	45		3.7	L	distal humerus	Sus scrofa	2017
PT075	-21.32	5.555	3.43473	West	W2	O	45	172		2	L	distal humerus	Sus scrofa	2017
PT077	-20.8192	2.816	3.23677	West	W5	W	34	269		2.8	L	distal humerus	Sus scrofa	2017
PT078	-21.6142	3.43	3.31036	West	W2	Z	34	84		3.2	L	distal humerus	Sus scrofa	2017
PT079	-20.014	2.69	3.25536	West	W5	W	44	320		2.1	L	distal humerus	Sus scrofa	2017
PT080	-20.217	3.206	3.32195	West	W2	Z	37	111		2.4	L	distal humerus	Sus scrofa	2017
PT081	-19.7562	9.386	3.32907	West	W1	R	7	72		2.6	R	astragalus	Bos taurus	2017
PT082	-20.754	8.126	3.63788	West	W1	P	3	79		2	R	astragalus	Bos taurus	2017
PT085	-19.823	7.958	3.29114	West	W2	V	13	86		2.8	R	astragalus	Bos taurus	2017
PT088	-20.064	8.33	3.4784	West	W2	X	13	76	B	3.5	R	astragalus	Bos taurus	2017
PT089	-19.8882	6.007	3.24333	West	W5	U	53	466		3.4	R	astragalus	Bos taurus	2017
PT090	-19.1832	7.668	3.24246	West	W2	W	13	159	A	1.6	L	femur	Vulpes vulpes	2017
PT091	-18.1632	6.928	3.37821	West	W2	X	13	76		1.2	R	radius	Vulpes vulpes	2017
PT093	-19.2382	9.929	3.30406	West	W2	V	10	40	A	1.3	L	femur	Vulpes vulpes	2017
PT094	-18.4992	8.534	3.26788	West	W4	T	25	198		1.4	L	radius	Vulpes vulpes	2017
PT095	-18.3562	13.486	3.29397	West	W2	W	13	159	E	0.32	L	tibiotarpig	Tyto alba	2017
PT098	-22.342	5.494	3.41026	North	N2	CC	36	124		5.65	L	distal humerus	Dama dama	2017
PT099	-19.887	5.857	3.2402	East	E1	BD	6	12		5.14	L	distal tibia	Ovis/Capra	2017
PT155	-21.307	3.942	3.55523	East	E1	D	10	80		11.73	L	astragalus	Dama dama	2017
PT156	-21.952	4.808	3.51529	East	E1	BD	6	12		3.62	L	petrous process	Capra hircus	2017
PT204	-20.9605	2.063	3.52458	West	W2	O	46	180	A	1.59	L	tibia	Dama dama	2019
PT205	-20.7205	5.731	3.36382	West	W2	O	63	245		1.44	R	calcaneus	Dama dama	2019
PT206	-20.6505	5.281	3.40665	West	W1	P	3	79		1.68	R	distal tibia	Dama dama	2019
PT207	-20.8385	3.24	3.39318	West	W1	P	3	98		1.62	L	distal tibia	Dama dama	2019
PT208	-21.3715	5.5	3.57748	West	W1	P	29	181	A	4.76	L	distal tibia	Dama dama	2019
PT210	-20.8625	3.48	3.40886	West	W3	S	29	137		1.6	R	distal radius	Dama dama	2019
PT211	-21.4155	3.197	3.35747	West	W2	S	11	49		1.49	R	proximal radius	Dama dama	2019
PT212	-20.5555	4.577	3.26135	West	W3	S	30	136		2.14	R	distal tibia	Dama dama	2019
PT213	-21.8485	4.064	3.56648	West	W1	T	7	43		1.1	R	distal radius	Dama dama	2019
PT214	-21.2595	3.785	3.48613	West	W1	T	7	45		1.76	L	distal radius	Dama dama	2019
PT216	-20.0375	5.914	3.30103	West	W1	T	8	82		1.29	L	distal tibia	Dama dama	2019
PT217	-20.5105	4.743	3.43928	West	W1	T	8	94	A	3.16	L	distal tibia	Dama dama	2019
PT218	-21.443	2.353	3.24345	West	W3	T	16	210		4.27	L	distal tibia	Dama dama	2019
PT220	-20.78	2.221	3.42906	West	W2	U	34	224	A	1.53	L	distal tibia	Dama dama	2019
PT221	-20.726	5.559	3.35105	West	W2	U	34	224	B	2.7	L	distal tibia	Dama dama	2019
PT227	-20.258	2.814	3.33432	West	W2	W	13	166	B	1.34	R	distal tibia	Dama dama	2019
PT228	-20.318	6.336	3.21844	West	W4	W	59	362		2.74	R	distal tibia	Dama dama	2019
PT229	-20.267	5.621	3.27901	West	W4	W	63	338		1.1	L	distal tibia	Dama dama	2019
PT230	-20.002	2.513	3.46482	West	W1	X	8	2	A	1.5	R	distal tibia	Dama dama	2019
PT232	-19.952	4.612	3.36619	West	W2	X	11	43	A	2.04	R	distal tibia	Dama dama	2019
PT235	-19.073	7.372	3.43521	West	W2	W	13	159	C	1.65	L	astragalus	Capra hircus	2019
PT236	-19.518	6.823	3.44027	West	W2	W	13	159	D	1.52	R	astragalus	Ovis aries	2019
PT238	-20.315	7.287	3.54025	West	W3	W	14	172	A	1.15	L	astragalus	Ovis aries	2019
PT240	-20.635	2.503	3.4604	West	W5	W	45	323		2.43	L	astragalus	Capra hircus	2019
PT242	-20.068	4.934	3.48661	West	W2	X	16	104	A	1.29	R	astragalus	Capra hircus	2019
PT244	-19.741	6.152	3.362	West	W5	S	36	155		2	L	distal tibia	Bos taurus	2019
PT245	-19.803	7.286	3.60482	West	W1	T	6	73		2	L	distal radius	Bos taurus	2019
PT247	-19.186	6.088	3.28969	West	W2	X	16	104	B	2.03	R	proximal radius	Bos taurus	2019
PT249	-20.5299	6.2537	3.28123	West	W2	X	11	50	A	1.5	R	radius	Sus scrofa	2019
PT258	-20.444	6.525	3.29155	West	W3	U	22	557		1.86	L	distal tibia	Capra hircus	2019
PT262	-20.92	1.791	3.2796	West	W3	U	36	228		1.17	R	distal humerus	Capra hircus	2019
PT263	-20.393	6.412	3.41701	North	N2	H	19	71		1.34	L	distal humerus	Capra hircus	2019
PT265	-19.192	5.485	3.31979	West	W2	X	16	104	D	1.64	L	distal humerus	Capra hircus	2019
PT267	-19.753	6.097	3.44429	West	W1	W	3	93	B	2	L	distal humerus	Capra hircus	2019
PT268	-19.487	5.455	3.23644	West	W5	W	34	269		1.48	R	distal humerus	Capra hircus	2019
PT269	-20.2464	5.0607	3.47695	West	W2	X	13	76	A	1.09	L	distal humerus	Capra hircus	2019
PT271	-19.3324	7.2262	3.33761	West	W4	T	52	323		2.8	L	distal humerus	Capra hircus	2019
PT272	-20.2044	3.7167	3.47574	West	W1	T	6	35		1.79	L	distal humerus	Capra hircus	2019
PT274	-19.8709	3.0057	3.40268	West	W2	X	11	50	B	2.05	L	distal humerus	Capra hircus	2019
PT275	-18.9089	7.3952	3.58224	West	W1	S	9	88	A	1.22	R	distal tibia	Capra hircus	2019
PT277	-20.1428	6.7834	3.55336	West	W2	W	11	105		1.2	L	distal tibia	Capra hircus	2019
PT280	-19.8024	4.5567	3.35475	West	W4	V	19	119		2.27	R	distal humerus	Capra hircus	2019
PT281	-18.1184	8.5382	3.3506	West	W2	X	13	76	C	1.55	R	distal tibia	Capra hircus	2019
PT282	-19.828	3.058	3.23492	West	W5	W	26	236		2.34	R	distal tibia	Capra hircus	2019
PT283	-19.7914	5.8754	3.45351	West	W2	X	13	76	D	1.44	R	distal tibia	Capra hircus	2019
PT284	-19.355	4.381	3.20497	West	W5	W	25	225		2.23	L	distal tibia	Capra hircus	2019
PT286	-20.651	2.441	3.30619	West	W1	T	8	51		1.19	R	distal tibia	Capra hircus	2019
PT287	-20.38	2.52	3.28558	West	W3	W	20	194		3.14	R	distal tibia	Capra hircus	2019
PT288	-18.5528	6.9862	3.33399	West	W2	W	13	159	E	1.83	L	distal tibia	Capra hircus	2019
PT290	-19.8088	5.6134	3.58306	West	W1	V	4	89	B	3.47	L	distal humerus	Ovis aries	2019
PT291	-20.572	3.412	3.31503	West	W3	W	14	172	B	2.37	R	astragalus	Ovis aries	2019
PT292	-20.309	5.34	3.25024	West	W5	W	27	240		2.5	R	distal humerus	Ovis aries	2019
PT293	-18.764	8.319	3.23719	West	W2	Y	27	183		1.78		distal tibia	Ovis aries	2019
PT294	-20.5	6.3	3.3	West	W5	W	33	261		1.22	R	distal humerus	Ovis aries	2019
PT296	-20.4608	5.6994	3.48759	West	W1	W	3	93		1.77	R	distal humerus	Ovis aries	2019
PT298	-20.206	6.435	3.28752	West	W1	T	8	94	C	1.21	L	distal tibia	Ovis aries	2019
PT299	-20.101	6.251	3.29203	West	W2	U	21	553		1.09	L	distal humerus	Ovis aries	2019
PT300	-20.7594	7.0172	3.36853	West	W1	V	4	58		1.47	L	distal humerus	Ovis aries	2019
PT301	-20.1718	6.3454	3.43306	West	W2	Q	10	37		1.32	L	distal tibia	Ovis aries	2019
PT303	-19.4828	7.3744	3.53649	West	W3	W	13	159	F	1.49	R	distal tibia	Ovis aries	2019
PT304	-20.0424	5.6612	3.32353	West	W5	W	35	274		1.53	L	distal tibia	Ovis aries	2019
PT305	-19.5868	5.9024	3.38067	West	W1	S	9	88	B	1.26	R	distal tibia	Ovis aries	2019
PT306	-19.1234	6.9292	3.31382	West	W1	T	6	38		1.76	R	distal tibia	Ovis aries	2019
PT310	-20.1438	4.9824	3.33197	West	W3	O	69	264		1.71	L	distal tibia	Capra hircus	2019
PT311	-20.18	6.291	3.25128	West	W2	X	13	76	E	1.18	R	distal tibia	Ovis aries	2019
PT313	-20.1878	7.0894	3.29472	West	W1	W	6	140		2.03	R	distal tibia	Ovis aries	2019
