# Supplementary material for: Herd management and subsistence practices as inferred from isotopic analysis of animals and plants at Bronze Age Politiko-Troullia, Cyprus
Source: PLoS One. 2022 Oct 26;17(10):e0275757. doi: 10.1371/journal.pone.0275757 (PMC9605021; doi:10.1371/journal.pone.0275757)
Supplement: S2 Table — (XLSX) [file pone.0275757.s002.xlsx]

## Sheet: Sheet1
Modern Cereals
Sample ID #	Taxon	δ13CVPDB	δ15NAIR	Latitude	Longitude	Elevation (m)	Sample Year
CY 199	Hordeum sp.	-25.616	3.20993	35.0267	33.2498	374.5	2019
CY 200	Hordeum sp.	-25.81	3.03957	35.0267	33.2498	374.5	2019
SIEL 37	Hordeum sp.	-22.773	0.622	35.0206	33.2434	409.8	2018
SIEL 36	Hordeum sp.	-23.189	0.66	35.0207	33.2431	407.3	2018
SIEL 17	Hordeum sp.	-25.682	-0.173	34.997	33.2109	531.6	2018
SIEL 18	Hordeum sp.	-25.761	-1.873	34.9971	33.2113	533.1	2018
SIEL 05	Hordeum sp.	-20.988	-0.862	35.0214	33.2526	408	2018
CY 221	Hordeum sp.	-26.459	0.918	35.0214	33.2526	408	2019
PTP 12	Hordeum sp.	-27.212	-2.782	35.0214	33.2526	408	2017
SIEL 08	Triticum sp.	-25.881	5.351	35.0266	33.2492	370.6	2018
CY 198	Triticum sp.	-25.425	2.75129	35.0266	33.2492	370.6	2019
SIEL 09	Triticum sp.	-22.601	3.175	35.0269	33.2501	369.3	2018
CY 115	Triticum sp.	-24.271	0.492429	35.0206	33.2434	409.8	2019
CY 119	Triticum sp.	-25.986	0.262857	35.0207	33.2431	407.3	2019
SIEL 15	Triticum sp.	-22.782	-0.919	34.9799	33.2028	587.5	2018
CY 121	Triticum sp.	-23.851	0.739143	34.9799	33.2028	587.5	2019
SIEL 16	Triticum sp.	-26.06	0.01	34.9803	33.2029	591	2018
CY 214	Triticum sp.	-24.887	0.253	34.9803	33.2029	591	2019
CY 122	Triticum sp.	-24.32	-1.78371	34.997	33.2109	531.6	2019
CY 217	Triticum sp.	-25.389	-1.624	34.9971	33.2113	533.1	2019
CY 220	Triticum sp.	-23.745	0.31	35.0214	33.2526	408	2019
Archaeological Seeds
Sample ID #	Taxon	δ13CVPDB	δ15NAIR	Location	Context
48446	Hordeum vulgare	-22.838	4.52071	Politiko-Troullia	W.005.70.1
49350	Hordeum vulgare	-21.29	5.705	Politiko-Troullia	PT.T.046.294
48448	Lens culinaris	-22.975	4.01714	Politiko-Troullia	X.009.99
48447	Triticum dicoccum	-23.338	5.32643	Politiko-Troullia	W.005.70.2
